# Supplementary material for: Excito-repellency of Myristica fragrans Houtt. and Curcuma longa L. extracts from Southern Thailand against Aedes aegypti (L.)
Source: PeerJ. 2022 Apr 25;10:e13357. doi: 10.7717/peerj.13357 (PMC9048641; doi:10.7717/peerj.13357)
Supplement: Supplemental Information 1 [file peerj-10-13357-s001.xlsx]

## Sheet: 0.5%
Species	Ae. aegypti					Plant	Myristica fragrans (flesh)								Conc.	0.5		%
Chamber		(1) Control Noncontact						(2) Treatment Noncontact						(3) Control Contact						(4) Treat Contact
Rep.		1	2	3	4	Total		1	2	3	4	Total		1	2	3	4	Total		1	2	3	4	Total
No. of Test		15	15	15	15	60		15	15	15	15	60		15	15	15	15	60		15	15	15	15	60		T
Time 0						0						0						0						0		0
1						0						0						0						0		1
2						0			1	2		3					1	1			2	2	3	7		2
3						0		1				1			1			1		2				2		3
4						0					1	1						0						0		4
5			1			1						0						0						0		5
6						0						0		1				1						0		6
7						0						0						0						0		7
8						0						0						0						0		8
9						0						0						0						0		9
10						0						0						0						0		10
11						0						0						0						0		11
12						0						0						0						0		12
13						0						0						0						0		13
14						0						0						0						0		14
15						0						0						0						0		15
16						0						0						0						0		16
17						0						0						0						0		17
18						0						0						0						0		18
19						0						0						0						0		19
20						0						0						0						0		20
21						0						0						0						0		21
22						0						0						0						0		22
23						0						0						0						0		23
24						0						0						0						0		24
25						0						0						0						0		25
26						0						0						0						0		26
27						0						0						0						0		27
28						0						0						0						0		28
29						0						0						0						0		29
30						0						0						0						0		30
Esc.		0	1	0	0	1		1	1	2	1	5		1	1	0	1	3		2	2	2	3	9
Not Esc.		15	14	15	15	59		14	14	13	14	55		14	14	15	14	57		13	13	13	12	51

## Sheet: 1.0%
Species	Ae. aegypti					Plant	Myristica fragrans (flesh)								Conc.	1		%
Chamber		(1) Control Noncontact						(2) Treatment Noncontact						(3) Control Contact						(4) Treat Contact
Rep.		1	2	3	4	Total		1	2	3	4	Total		1	2	3	4	Total		1	2	3	4	Total
No. of Test		15	15	15	15	60		15	15	15	15	60		15	15	15	15	60		15	15	15	15	60		T
Time 0						0						0						0						0		0
1						0						0						0			3	2	2	7		1
2		1	2			3						0			1	2		3		2				2		2
3						0		1				1						0						0		3
4						0			2			2						0					2	2		4
5						0						0		1				1						0		5
6						0						0						0						0		6
7						0						0						0						0		7
8						0						0						0						0		8
9						0						0						0						0		9
10				1	1	2						0						0						0		10
11						0						0						0						0		11
12						0					1	1						0						0		12
13						0						0						0		1				1		13
14						0						0						0				1		1		14
15						0						0						0						0		15
16						0						0						0		1			1	2		16
17						0				1		1						0						0		17
18						0						0						0						0		18
19						0						0						0				1	1	2		19
20						0						0						0						0		20
21						0						0						0						0		21
22						0						0						0				1		1		22
23						0						0						0		1				1		23
24						0						0						0						0		24
25						0						0						0			1			1		25
26						0						0						0						0		26
27						0						0						0						0		27
28						0						0						0			1			1		28
29						0						0						0						0		29
30						0						0						0						0		30
Esc.		1	2	1	1	5		1	2	1	1	5		1	1	2	0	4		5	5	5	6	21
Not Esc.		14	13	14	14	55		14	13	14	14	55		14	14	13	15	56		10	10	10	9	39

## Sheet: 2.5%
Species	Ae. aegypti					Plant	Myristica fragrans (flesh)								Conc.	2.5		%
Chamber		(1) Control Noncontact						(2) Treatment Noncontact						(3) Control Contact						(4) Treat Contact
Rep.		1	2	3	4	Total		1	2	3	4	Total		1	2	3	4	Total		1	2	3	4	Total
No. of Test		15	15	15	15	60		15	15	15	15	60		15	15	15	15	60		15	15	15	15	60		T
Time 0						0						0						0						0		0
1						0			2			2			1		1	2		1		1		2		1
2			1			1						0		2				2		1	1		1	3		2
3		2				2				1		1						0					2	2		3
4						0						0						0		1	2			3		4
5					1	1		2				2						0				1	1	2		5
6						0					1	1				1		1						0		6
7						0						0						0		1	1	2		4		7
8						0						0						0					1	1		8
9						0						0						0						0		9
10						0					2	2						0		1	2		2	5		10
11						0						0						0						0		11
12						0						0						0						0		12
13						0						0						0						0		13
14						0						0						0						0		14
15						0						0						0						0		15
16						0						0						0						0		16
17						0						0						0						0		17
18						0						0						0						0		18
19						0						0						0						0		19
20						0						0						0						0		20
21						0						0						0						0		21
22						0						0						0						0		22
23						0						0						0				2		2		23
24						0						0						0						0		24
25						0						0						0						0		25
26						0						0						0						0		26
27						0						0						0						0		27
28						0						0						0						0		28
29						0						0						0						0		29
30						0						0						0						0		30
Esc.		2	1	0	1	4		2	2	1	3	8		2	1	1	1	5		5	6	6	7	24
Not Esc.		13	14	15	14	56		13	13	14	12	52		13	14	14	14	55		10	9	9	8	36

## Sheet: 5.0%
Species	Ae. aegypti					Plant	Myristica fragrans (flesh)								Conc.	5		%
Chamber		(1) Control Noncontact						(2) Treatment Noncontact						(3) Control Contact						(4) Treat Contact
Rep.		1	2	3	4	Total		1	2	3	4	Total		1	2	3	4	Total		1	2	3	4	Total
No. of Test		15	15	15	15	60		15	15	15	15	60		15	15	15	15	60		15	15	15	15	60		T
Time 0						0						0						0						0		0
1						0			1	3	2	6						0			2	3	2	7		1
2						0						0		1				1				1	1	2		2
3						0					1	1						0						0		3
4						0						0						0						0		4
5						0						0						0						0		5
6						0						0						0						0		6
7						0						0						0		1		2		3		7
8						0						0						0						0		8
9						0						0						0		1				1		9
10						0						0						0						0		10
11						0						0						0						0		11
12						0						0						0						0		12
13						0						0						0					2	2		13
14						0		1				1						0						0		14
15						0						0						0						0		15
16						0						0						0						0		16
17						0					1	1						0						0		17
18						0						0						0						0		18
19						0						0						0						0		19
20						0						0						0						0		20
21						0						0						0						0		21
22						0						0						0						0		22
23						0						0						0						0		23
24						0		1				1						0						0		24
25						0						0						0			1			1		25
26						0						0						0				1		1		26
27						0						0						0						0		27
28						0						0						0						0		28
29						0						0						0						0		29
30						0						0						0						0		30
Esc.		0	0	0	0	0		2	1	3	4	10		1	0	0	0	1		2	3	7	5	17
Not Esc.		15	15	15	15	60		13	14	12	11	50		14	15	15	15	59		13	12	8	10	43
