# Supplementary material for: Excito-repellency of Myristica fragrans Houtt. and Curcuma longa L. extracts from Southern Thailand against Aedes aegypti (L.)
Source: PeerJ. 2022 Apr 25;10:e13357. doi: 10.7717/peerj.13357 (PMC9048641; doi:10.7717/peerj.13357)
Supplement: Supplemental Information 2 [file peerj-10-13357-s002.xlsx]

## Sheet: 0.5%
Species	Ae. aegypti					Plant	Myristica fragrans (mace)								Conc.	0.5		%
Chamber		(1) Control Noncontact						(2) Treatment Noncontact						(3) Control Contact						(4) Treat Contact
Rep.		1	2	3	4	Total		1	2	3	4	Total		1	2	3	4	Total		1	2	3	4	Total
No. of Test		15	15	15	15	60		15	15	15	15	60		15	15	15	15	60		15	15	15	15	60		T
Time 0						0						0						0						0		0
1						0			1			1						0			1			1		1
2						0						0						0					1	1		2
3						0						0						0						0		3
4						0						0						0				2	2	4		4
5			1			1						0						0						0		5
6						0		1				1						0						0		6
7						0						0						0						0		7
8						0						0				1		1						0		8
9						0						0						0						0		9
10						0						0						0		1				1		10
11						0						0						0						0		11
12						0						0						0				1		1		12
13						0						0						0						0		13
14						0						0						0						0		14
15						0						0						0						0		15
16						0						0						0						0		16
17						0						0						0						0		17
18						0						0						0						0		18
19						0						0						0				1		1		19
20						0						0						0						0		20
21						0						0						0						0		21
22						0						0						0		1	1			2		22
23						0						0						0						0		23
24						0						0						0						0		24
25						0						0						0						0		25
26						0						0						0						0		26
27						0						0						0						0		27
28						0						0						0		1				1		28
29						0						0						0						0		29
30						0						0						0						0		30
Esc.		0	1	0	0	1		1	1	0	0	2		0	0	1	0	1		3	2	4	3	12
Not Esc.		15	14	15	15	59		14	14	15	15	58		15	15	14	15	59		12	13	11	12	48

## Sheet: 1.0%
Species	Ae. aegypti					Plant	Myristica fragrans (mace)								Conc.	1		%
Chamber		(1) Control Noncontact						(2) Treatment Noncontact						(3) Control Contact						(4) Treat Contact
Rep.		1	2	3	4	Total		1	2	3	4	Total		1	2	3	4	Total		1	2	3	4	Total
No. of Test		15	15	15	15	60		15	15	15	15	60		15	15	15	15	60		15	15	15	15	60		T
Time 0						0						0						0						0		0
1						0						0						0						0		1
2				1		1				2	2	4						0				1	3	4		2
3						0						0		1				1		2		2		4		3
4		1		1		2		1			1	2						0						0		4
5						0			1			1						0			2			2		5
6						0						0						0						0		6
7						0			1			1						0						0		7
8						0						0						0						0		8
9						0						0						0						0		9
10						0						0						0						0		10
11						0						0						0						0		11
12						0						0						0						0		12
13						0						0						0						0		13
14						0						0						0						0		14
15						0						0						0						0		15
16						0						0						0						0		16
17						0						0						0						0		17
18						0						0						0						0		18
19						0						0						0						0		19
20						0						0						0						0		20
21						0						0						0						0		21
22						0						0						0						0		22
23						0						0						0						0		23
24						0						0						0						0		24
25						0						0						0						0		25
26						0						0						0						0		26
27						0						0						0						0		27
28						0						0						0						0		28
29						0						0						0						0		29
30						0						0						0						0		30
Esc.		1	0	2	0	3		1	2	2	3	8		1	0	0	0	1		2	2	3	3	10
Not Esc.		14	15	13	15	57		14	13	13	12	52		14	15	15	15	59		13	13	12	12	50

## Sheet: 2.5%
Species	Ae. aegypti					Plant	Myristica fragrans (mace)								Conc.	2.5		%
Chamber		(1) Control Noncontact						(2) Treatment Noncontact						(3) Control Contact						(4) Treat Contact
Rep.		1	2	3	4	Total		1	2	3	4	Total		1	2	3	4	Total		1	2	3	4	Total
No. of Test		15	15	15	15	60		15	15	15	15	60		15	15	15	15	60		15	15	15	15	60		T
Time 0						0						0						0						0		0
1						0						0						0						0		1
2				1		1			1			1						0		2	3	1	1	7		2
3			1			1		2			2	4			1		1	2						0		3
4		1				1						0						0					2	2		4
5						0						0						0		1		1		2		5
6						0						0						0						0		6
7						0						0						0						0		7
8						0						0						0			1			1		8
9						0						0						0						0		9
10						0						0						0						0		10
11						0						0						0						0		11
12						0						0						0						0		12
13						0						0						0						0		13
14						0						0						0						0		14
15						0						0						0						0		15
16						0						0						0						0		16
17						0						0						0						0		17
18						0						0						0						0		18
19						0						0						0						0		19
20						0						0						0						0		20
21						0						0						0						0		21
22						0						0						0						0		22
23						0						0						0						0		23
24						0						0						0						0		24
25						0						0						0						0		25
26						0						0						0						0		26
27						0						0						0						0		27
28						0						0						0						0		28
29						0						0						0						0		29
30						0						0						0						0		30
Esc.		1	1	1	0	3		2	1	0	2	5		0	1	0	1	2		3	4	2	3	12
Not Esc.		14	14	14	15	57		13	14	15	13	55		15	14	15	14	58		12	11	13	12	48

## Sheet: 5.0%
Species	Ae. aegypti					Plant	Myristica fragrans (mace)								Conc.	5		%
Chamber		(1) Control Noncontact						(2) Treatment Noncontact						(3) Control Contact						(4) Treat Contact
Rep.		1	2	3	4	Total		1	2	3	4	Total		1	2	3	4	Total		1	2	3	4	Total
No. of Test		15	15	15	15	60		15	15	15	15	60		15	15	15	15	60		15	15	15	15	60		T
Time 0						0						0						0						0		0
1						0			1	1	2	4						0		2	1	2	2	7		1
2						0						0		1				1		2	1			3		2
3			1			1			1			1						0		1				1		3
4						0						0						0					1	1		4
5						0						0			1			1						0		5
6						0						0						0						0		6
7						0						0						0						0		7
8						0						0						0						0		8
9						0						0						0						0		9
10						0						0						0		1			1	2		10
11						0			1			1						0		1	2			3		11
12						0						0						0						0		12
13						0						0					1	1						0		13
14						0						0						0						0		14
15						0						0						0						0		15
16						0						0						0					1	1		16
17						0					2	2						0						0		17
18						0						0						0						0		18
19						0						0						0						0		19
20						0						0						0						0		20
21						0				1		1						0						0		21
22						0						0						0						0		22
23						0						0						0						0		23
24						0		2				2						0						0		24
25						0						0						0				1		1		25
26						0						0						0						0		26
27						0						0						0						0		27
28						0						0						0						0		28
29						0						0						0						0		29
30						0						0						0						0		30
Esc.		0	1	0	0	1		2	3	2	4	11		1	1	0	1	3		7	4	3	5	19
Not Esc.		15	14	15	15	59		13	12	13	11	49		14	14	15	14	57		8	11	12	10	41
