# Supplementary material for: Excito-repellency of Myristica fragrans Houtt. and Curcuma longa L. extracts from Southern Thailand against Aedes aegypti (L.)
Source: PeerJ. 2022 Apr 25;10:e13357. doi: 10.7717/peerj.13357 (PMC9048641; doi:10.7717/peerj.13357)
Supplement: Supplemental Information 3 [file peerj-10-13357-s003.xlsx]

## Sheet: 0.5%
Species	Ae. aegypti					Plant	Curcuma longa (rhizome)								Conc.	0.5		%
Chamber		(1) Control Noncontact						(2) Treatment Noncontact						(3) Control Contact						(4) Treat Contact
Rep.		1	2	3	4	Total		1	2	3	4	Total		1	2	3	4	Total		1	2	3	4	Total
No. of Test		15	15	15	15	60		15	15	15	15	60		15	15	16	15	61		14	16	16	15	61		T
Time 0						0						0						0						0		0
1						0				1		1				1		1			5	1	3	9		1
2						0				1		1						0			2	1		3		2
3						0						0						0						0		3
4						0					1	1						0						0		4
5						0						0						0				1		1		5
6						0						0						0				1		1		6
7						0			1			1						0						0		7
8						0						0						0						0		8
9						0						0						0				1		1		9
10						0						0						0					1	1		10
11					1	1						0						0						0		11
12						0						0						0						0		12
13						0						0						0						0		13
14					1	1						0						0						0		14
15						0						0						0						0		15
16						0						0						0						0		16
17						0						0						0						0		17
18						0						0						0						0		18
19						0						0						0						0		19
20						0						0						0						0		20
21						0						0						0						0		21
22						0				1		1						0						0		22
23						0						0						0						0		23
24						0						0						0						0		24
25					1	1			1		1	2						0						0		25
26						0						0						0						0		26
27						0						0						0						0		27
28						0						0						0						0		28
29						0				2		2						0						0		29
30						0						0						0						0		30
Esc.		0	0	0	3	3		0	2	5	2	9		0	0	1	0	1		0	7	5	4	16
Not Esc.		15	15	15	12	57		15	13	10	13	51		15	15	15	15	60		14	9	11	11	45

## Sheet: 1.0%
Species	Ae. aegypti					Plant	Curcuma longa (rhizome)								Conc.	1		%
Chamber		(1) Control Noncontact						(2) Treatment Noncontact						(3) Control Contact						(4) Treat Contact
Rep.		1	2	3	4	Total		1	2	3	4	Total		1	2	3	4	Total		1	2	3	4	Total
No. of Test		15	15	15	15	60		16	15	16	15	62		15	15	15	15	60		15	14	16	16	61		T
Time 0						0						0						0						0		0
1		1			1	2		1		1	2	4						0		2	5	4	1	12		1
2						0						0			1			1			2		3	5		2
3						0						0						0				1	1	2		3
4						0						0						0					1	1		4
5						0					1	1						0						0		5
6						0						0						0			1			1		6
7						0						0			1			1						0		7
8						0						0						0			1			1		8
9						0						0						0						0		9
10						0						0						0						0		10
11						0						0						0				2		2		11
12						0						0						0						0		12
13						0						0						0						0		13
14						0						0						0						0		14
15						0						0						0						0		15
16						0						0						0						0		16
17						0						0						0						0		17
18						0						0						0						0		18
19						0						0						0						0		19
20						0						0						0						0		20
21						0						0						0						0		21
22						0						0						0						0		22
23						0						0						0						0		23
24						0						0						0						0		24
25						0						0						0						0		25
26						0						0						0						0		26
27						0			1			1						0						0		27
28						0						0						0		1				1		28
29						0						0						0						0		29
30						0						0						0						0		30
Esc.		1	0	0	1	2		1	1	1	3	6		0	2	0	0	2		3	9	7	6	25
Not Esc.		14	15	15	14	58		15	14	15	12	56		15	13	15	15	58		12	5	9	10	36

## Sheet: 2.5%
Species	Ae. aegypti					Plant	Curcuma longa (rhizome)								Conc.	2.5		%
Chamber		(1) Control Noncontact						(2) Treatment Noncontact						(3) Control Contact						(4) Treat Contact
Rep.		1	2	3	4	Total		1	2	3	4	Total		1	2	3	4	Total		1	2	3	4	Total
No. of Test		15	15	15	15	60		15	15	15	15	60		16	15	15	15	61		15	15	15	15	60		T
Time 0						0						0						0						0		0
1			1			1			3	3	1	7			1	1		2		2	1		1	4		1
2			1			1						0						0						0		2
3						0		1				1						0			1			1		3
4		1				1					1	1						0		1				1		4
5						0						0						0		1				1		5
6						0						0						0						0		6
7						0			2			2						0						0		7
8						0		1				1						0						0		8
9						0				1		1						0						0		9
10						0						0						0						0		10
11						0						0						0						0		11
12				1		1			1			1						0						0		12
13						0						0						0						0		13
14						0						0						0						0		14
15						0						0						0						0		15
16						0						0						0						0		16
17						0						0						0			1			1		17
18						0		2				2						0						0		18
19						0						0						0						0		19
20						0						0						0						0		20
21						0						0						0						0		21
22						0						0						0						0		22
23						0						0						0		1				1		23
24						0						0						0						0		24
25						0						0						0						0		25
26						0		1				1						0						0		26
27						0						0						0				1		1		27
28						0						0						0						0		28
29						0			1			1						0				1		1		29
30						0		1				1						0						0		30
Esc.		1	2	1	0	4		6	7	4	2	19		0	1	1	0	2		5	3	2	1	11
Not Esc.		14	13	14	15	56		9	8	11	13	41		16	14	14	15	59		10	12	13	14	49

## Sheet: 5.0%
Species	Ae. aegypti					Plant	Curcuma longa (rhizome)								Conc.	5		%
Chamber		(1) Control Noncontact						(2) Treatment Noncontact						(3) Control Contact						(4) Treat Contact
Rep.		1	2	3	4	Total		1	2	3	4	Total		1	2	3	4	Total		1	2	3	4	Total
No. of Test		15	16	15	15	61		15	15	16	15	61		15	16	15	15	61		16	15	15	15	61		T
Time 0						0						0						0						0		0
1		1				1		1	5	1	2	9						0		10	1	1		12		1
2			1			1				1		1						0						0		2
3						0				2		2						0						0		3
4						0					1	1						0						0		4
5						0					3	3						0						0		5
6						0			3			3					1	1				1		1		6
7						0						0						0						0		7
8						0						0						0						0		8
9						0						0						0						0		9
10						0			1			1		1				1						0		10
11						0						0						0						0		11
12						0			1	2		3						0				1		1		12
13						0						0						0						0		13
14						0		2				2						0						0		14
15						0						0						0						0		15
16						0						0						0						0		16
17						0						0						0						0		17
18						0						0						0						0		18
19						0						0						0						0		19
20						0						0						0						0		20
21						0						0						0						0		21
22						0						0						0						0		22
23						0						0						0						0		23
24						0						0						0						0		24
25						0						0						0						0		25
26						0						0						0						0		26
27						0						0						0						0		27
28					1	1						0						0						0		28
29						0						0						0						0		29
30						0				1		1						0						0		30
Esc.		1	1	0	1	3		3	10	7	6	26		1	0	0	1	2		10	1	3	0	14
Not Esc.		14	15	15	14	58		12	5	9	9	35		14	16	15	14	59		6	14	12	15	47
